# Supplementary material for: Positive Surgical Margin, HPV Persistence, and Expression of Both TPX2 and PD-L1 Are Associated with Persistence/Recurrence of Cervical Intraepithelial Neoplasia after Cervical Conization
Source: PLoS One. 2015 Dec 1;10(12):e0142868. doi: 10.1371/journal.pone.0142868 (PMC4666599; doi:10.1371/journal.pone.0142868)
Supplement: S1 Table — (XLSX) [file pone.0142868.s001.xlsx]

## Sheet: original data
Number of patients	Age	Menopause	Parity	HPV+/-	Colposcopy adequacy	Cone depth	CKC	LEEP	Punch biopsy	Cone pathology	Glandular involvement	Surgical margins	HPV persistence(≥ 6 months)	Follow-up (months)	Recurrence
1	28	0	0	positive	yes	1.5	1		CIN3	CIN3	yes	uncertain	yes	91	no
2	25	0	0	positive	yes	2	1		CIN3	CIN2	yes	uncertain	yes	86	no
3	34	0	0	positive	yes	2.5	1		CIN3	CIN3	no	uncertain	no	81	no
4	36	0	0	positive	yes	3	1		CIN3	CIN3	yes	uncertain	no	71	no
5	26	0	0	positive	yes	1.5	1		CIN3	CIN3	yes	uncertain	no	68	no
6	28	0	0	positive	yes	2	1		CIN2	CIN3	yes	uncertain	no	68	no
7	32	0	0	positive	no	1.5	1		CIN2	CIN3	yes	negative	yes	66	no
8	39	0	0	positive	yes	2	1		CIN2	CIN2	yes	uncertain	no	66	no
9	33	0	0	positive	yes	1.5	1		CIN3	CIN1	yes	negative	no	66	no
10	28	0	0	positive	yes	2.5	1		CIN3	normal	no	negative	yes	61	no
11	27	0	0	positive	yes	2.5	1		CIN3	CIN3	yes	negative	no	61	no
12	26	0	0	negative	yes	1.5	1		CIN3	CIN3	yes	negative	no	61	no
13	26	0	0	positive	yes	2	1		CIN3	CIN3	yes	negative	no	60	no
14	32	0	0	positive	yes	1.5	1		CIN3	normal	no	negative	no	59	no
15	35	0	0	positive	yes	2.5	1		CIN3	CIN3	yes	positive	yes	59	no
16	26	0	0	positive	yes	2.5	1		CIN3	CIN3	yes	negative	yes	55	no
17	21	0	0	positive	yes	2	1		CIN2	CIN2	no	negative	no	49	no
18	30	0	0	positive	no	1.5	1		CIN2	CIN1	yes	negative	no	48	no
19	31	0	1	positive	yes	2	1		CIN3	CIN3	yes	negative	no	46	no
20	30	0	0	positive	no	2	1		CIN3	CIN3	yes	negative	no	46	no
21	33	0	0	positive	no	1.5		1	CIN2	CIN1	no	negative	yes	39	no
22	27	0	0	positive	yes	2	1		CIN3	CIN3	no	negative	no	37	no
23	28	0	0	negative	yes	1.5	1		CIN3	normal	no	negative	no	36	no
24	36	0	0	positive	no	2	1		CIN3	CIN2	yes	negative	no	35	no
25	30	0	0	positive	yes	1.5		1	CIN2	normal	no	negative	yes	34	no
26	31	0	0	positive	no	2	1		CIN3	CIN3	no	negative	no	33	no
27	36	0	0	negative	yes	2.5	1		CIN3	CIN3	yes	negative	no	31	no
28	29	0	0	positive	yes	2	1		CIN3	CIN3	yes	negative	no	31	no
29	39	0	1	positive	no	3	1		CIN2	CIN2	no	negative	no	94	no
30	42	0	1	positive	yes	1.5		1	CIN2	CIN2	no	negative	no	93	no
31	35	0	1	positive	yes	1.5		1	CIN3	CIN3	no	uncertain	no	87	no
32	40	0	1	positive	yes	2.5	1		CIN3	CIN3	no	uncertain	no	86	no
33	37	0	1	positive	yes	1	1		CIN2	CIN1	no	negative	no	86	no
34	31	0	1	positive	yes	2	1		CIN3	CIN3	yes	uncertain	no	85	no
35	37	0	1	positive	yes	2	1		CIN3	normal	yes	negative	yes	85	no
36	48	0	1	negative	no	2.5	1		CIN2	CIN2	no	negative	no	84	no
37	41	0	1	positive	no	2.5	1		CIN3	CIN3	yes	uncertain	no	83	no
38	43	0	1	positive	no	2	1		CIN3	CIN1	no	negative	no	83	no
39	39	0	1	positive	yes	2	1		CIN3	CIN3	no	negative	no	83	no
40	30	0	1	negative	yes	2	1		CIN3	CIN1	yes	negative	no	82	no
41	30	0	1	positive	yes	2	1		CIN3	CIN2	no	negative	no	82	no
42	43	0	1	negative	yes	1.8	1		CIN3	normal	no	negative	no	77	no
43	34	0	1	positive	yes	1.5	1		CIN2	CIN3	yes	negative	no	77	no
44	33	0	1	positive	yes	1.2	1		CIN2	CIN2	no	negative	no	75	no
45	52	1	1	positive	no	2	1		CIN2	CIN2	no	negative	no	73	no
46	39	0	1	positive	no	3	1		CIN3	CIN3	yes	negative	yes	72	no
47	34	0	1	positive	yes	2.5	1		CIN3	CIN3	yes	uncertain	no	71	no
48	27	0	1	positive	yes	2.5	1		CIN3	CIN3	yes	uncertain	yes	70	no
49	46	0	1	positive	yes	3	1		CIN2	CIN3	yes	negative	no	70	no
50	36	0	1	negative	yes	2	1		CIN3	CIN3	yes	uncertain	no	70	no
51	35	0	1	positive	yes	1.2	1		CIN3	CIN3	yes	negative	no	69	no
52	30	0	1	positive	yes	2.5	1		CIN3	CIN3	yes	negative	no	68	no
53	35	0	1	negative	yes	2	1		CIN2	CIN1	no	negative	no	67	no
54	37	0	1	positive	yes	2	1		CIN2	CIN2	yes	negative	no	66	no
55	42	0	1	positive	yes	1.5		1	CIN3	CIN3	yes	uncertain	yes	66	no
56	43	0	1	negative	no	2	1		CIN3	CIN3	yes	negative	yes	66	no
57	41	0	1	positive	yes	2	1		CIN3	normal	yes	negative	yes	66	no
58	40	0	1	positive	yes	2	1		CIN3	CIN3	yes	negative	yes	65	no
59	37	0	1	positive	yes	2.5	1		CIN3	CIN1	yes	negative	no	65	no
60	35	0	1	negative	yes	1.5	1		CIN2	CIN2	yes	negative	no	65	no
61	27	0	1	positive	yes	2	1		CIN3	CIN3	no	uncertain	yes	65	no
62	31	0	1	positive	yes	1.7	1		CIN3	CIN3	yes	negative	yes	65	no
63	39	0	1	positive	yes	2.5	1		CIN2	CIN3	no	negative	yes	63	no
64	30	0	1	positive	yes	1.5	1		CIN3	CIN3	no	negative	yes	62	no
65	36	0	1	negative	yes	1.6	1		CIN3	CIN2	yes	negative	no	62	no
66	40	0	1	positive	yes	2.5	1		CIN3	CIN3	yes	negative	yes	62	no
67	34	0	1	positive	yes	2	1		CIN3	CIN1	no	negative	yes	61	no
68	38	0	1	positive	no	2	1		CIN2	normal	no	negative	yes	61	no
69	31	0	1	positive	yes	3	1		CIN3	CIN3	yes	negative	no	60	no
70	40	0	1	negative	no	2	1		CIN2	CIN1	no	negative	no	59	no
71	31	0	1	positive	yes	2.5	1		CIN3	CIN2	yes	negative	no	59	no
72	30	0	1	negative	yes	2	1		CIN2	CIN3	yes	negative	yes	59	no
73	40	0	1	positive	yes	2	1		CIN3	CIN3	yes	negative	no	59	no
74	38	0	1	positive	yes	2.5	1		CIN3	normal	no	negative	no	58	no
75	39	0	1	negative	yes	1.5	1		CIN3	CIN2	no	negative	no	58	no
76	34	0	1	positive	yes	2	1		CIN3	CIN2	no	negative	no	58	no
77	30	0	1	positive	yes	2	1		CIN3	CIN3	yes	negative	no	58	no
78	41	0	1	positive	no	2.5	1		CIN3	CIN2	no	negative	no	58	no
79	39	0	1	negative	yes	2	1		CIN3	CIN2	no	negative	no	58	no
80	45	0	1	negative	no	2	1		CIN2	CIN2	no	negative	no	57	no
81	38	0	1	positive	no	2.5	1		CIN3	CIN1	yes	negative	no	57	no
82	36	0	1	positive	yes	2	1		CIN2	CIN2	yes	negative	no	57	no
83	42	0	1	positive	yes	2	1		CIN3	normal	yes	negative	no	57	no
84	45	0	1	positive	yes	2	1		CIN3	CIN3	yes	negative	no	57	no
85	45	0	1	positive	yes	1	1		CIN3	CIN3	yes	negative	no	56	no
86	37	0	1	positive	yes	2	1		CIN3	CIN2	no	uncertain	no	56	no
87	42	0	1	positive	no	2	1		CIN3	CIN3	yes	negative	no	56	no
88	39	0	1	negative	yes	1	1		CIN2	CIN2	yes	negative	no	56	no
89	37	0	1	positive	yes	2	1		CIN2	CIN1	no	negative	no	55	no
90	35	0	1	positive	yes	2	1		CIN3	CIN3	yes	negative	no	55	no
91	38	0	1	positive	yes	2	1		CIN3	CIN1	yes	negative	no	55	no
92	46	0	1	positive	no	2	1		CIN2	CIN2	no	negative	yes	55	no
93	43	0	1	positive	yes	2		1	CIN2	normal	no	negative	no	54	no
94	44	0	1	positive	yes	2	1		CIN2	CIN2	no	negative	yes	54	no
95	40	0	1	positive	no	2	1		CIN3	CIN1	no	negative	no	54	no
96	36	0	1	positive	yes	2	1		CIN2	CIN2	no	negative	yes	54	no
97	39	0	1	positive	yes	2	1		CIN3	CIN3	no	negative	no	53	no
98	38	0	1	positive	yes	2	1		CIN3	CIN1	yes	negative	no	53	no
99	43	0	1	positive	yes	2	1		CIN3	CIN3	yes	negative	no	53	no
100	28	0	1	positive	yes	2	1		CIN2	CIN2	no	negative	no	53	no
101	30	0	1	positive	yes	2.5	1		CIN3	CIN3	yes	negative	yes	53	no
102	38	0	1	positive	yes	2	1		CIN2	CIN2	yes	negative	no	53	no
103	36	0	1	positive	yes	2	1		CIN3	CIN3	yes	negative	no	51	no
104	38	0	1	positive	yes	1	1		CIN2	CIN2	no	negative	no	50	no
105	23	0	1	positive	yes	2.5	1		CIN2	CIN3	yes	negative	no	49	no
106	31	0	1	positive	yes	1.5	1		CIN3	CIN3	yes	negative	no	49	no
107	37	0	1	positive	yes	1.5	1		CIN3	CIN3	yes	negative	yes	49	no
108	30	0	1	positive	yes	1.5		1	CIN2	CIN1	yes	negative	no	48	no
109	43	0	1	positive	yes	2.5	1		CIN3	CIN1	no	negative	no	47	no
110	32	0	1	positive	yes	2	1		CIN3	CIN3	yes	negative	no	47	no
111	41	0	1	positive	no	2	1		CIN3	normal	no	negative	no	47	no
112	39	0	1	positive	yes	2	1		CIN3	CIN3	yes	negative	no	47	no
113	34	0	1	positive	yes	1		1	CIN2	CIN3	yes	negative	no	47	no
114	27	0	1	positive	yes	2	1		CIN2	CIN2	no	negative	yes	47	no
115	38	0	1	positive	yes	2	1		CIN3	CIN3	yes	uncertain	no	47	no
116	41	0	1	positive	yes	2.5	1		CIN3	CIN3	yes	negative	no	47	no
117	45	0	1	positive	yes	2.5	1		CIN3	CIN2	yes	negative	no	46	no
118	44	0	1	positive	no	2	1		CIN3	CIN3	yes	negative	no	46	no
119	41	0	1	positive	yes	2	1		CIN2	CIN3	yes	negative	no	46	no
120	40	0	1	positive	yes	2	1		CIN2	CIN1	no	negative	no	46	no
121	30	0	1	positive	yes	2	1		CIN2	CIN2	no	negative	no	46	no
122	45	0	1	positive	yes	2	1		CIN3	CIN2	no	negative	no	45	no
123	37	0	1	positive	yes	2.5	1		CIN3	CIN3	yes	uncertain	yes	45	no
124	27	0	1	positive	yes	2.5	1		CIN3	CIN3	yes	negative	no	44	no
125	34	0	1	positive	yes	2	1		CIN3	CIN3	yes	negative	no	43	no
126	40	0	1	positive	yes	3.5	1		CIN3	CIN3	yes	uncertain	no	42	no
127	41	0	1	positive	yes	2.5	1		CIN3	CIN2	yes	negative	no	42	no
128	47	0	1	positive	yes	2	1		CIN3	CIN3	yes	negative	no	42	no
129	34	0	1	positive	no	2.5	1		CIN3	CIN2	yes	negative	no	42	no
130	43	0	1	negative	no	2	1		CIN2	CIN3	yes	uncertain	no	42	no
131	44	0	1	positive	no	2.5	1		CIN3	CIN3	no	negative	no	42	no
132	30	0	1	positive	yes	2.5	1		CIN3	CIN3	yes	negative	no	42	no
133	47	0	1	positive	yes	2.5	1		CIN2	CIN3	yes	uncertain	no	42	no
134	27	0	1	positive	yes	3	1		CIN3	CIN3	yes	negative	yes	42	no
135	45	0	1	negative	yes	2.5	1		CIN2	CIN1	no	negative	no	42	no
136	48	0	1	positive	yes	2	1		CIN2	CIN3	yes	negative	no	42	no
137	36	0	1	positive	yes	2	1		CIN3	CIN3	yes	negative	no	41	no
138	32	0	1	negative	yes	2	1		CIN2	CIN1	no	negative	no	40	no
139	47	0	1	positive	yes	2	1		CIN3	CIN2	no	negative	yes	40	no
140	41	0	1	positive	yes	2	1		CIN3	CIN3	yes	negative	no	40	no
141	35	0	1	positive	yes	2.5	1		CIN3	CIN2	yes	negative	yes	38	no
142	39	0	1	positive	yes	2.5	1		CIN2	CIN2	no	negative	yes	38	no
143	33	0	1	positive	yes	2	1		CIN2	CIN2	yes	negative	no	38	no
144	49	0	1	positive	yes	3	1		CIN3	CIN3	yes	negative	yes	37	no
145	45	0	1	positive	no	1.5	1		CIN3	CIN3	yes	negative	no	36	no
146	38	0	1	positive	yes	2	1		CIN3	CIN1	no	negative	yes	36	no
147	40	0	1	positive	yes	2	1		CIN2	CIN1	no	negative	no	36	no
148	44	0	1	positive	no	2.5	1		CIN3	CIN3	yes	negative	no	36	no
149	46	0	1	positive	no	2	1		CIN3	CIN3	no	uncertain	yes	36	no
150	38	0	1	positive	yes	1.5	1		CIN2	CIN3	no	negative	no	36	no
151	29	0	1	positive	no	2	1		CIN2	CIN2	no	negative	no	36	no
152	29	0	1	positive	yes	1.5	1		CIN3	CIN3	no	negative	no	36	no
153	32	0	1	positive	yes	2.5	1		CIN3	CIN3	no	negative	no	36	no
154	39	0	1	positive	yes	1.5		1	CIN3	normal	no	negative	yes	35	no
155	44	0	1	positive	yes	3	1		CIN3	CIN3	yes	negative	no	35	no
156	42	0	1	positive	yes	2	1		CIN3	CIN3	yes	negative	yes	35	no
157	39	0	1	positive	no	2.5	1		CIN3	CIN3	no	uncertain	no	35	no
158	38	0	1	positive	yes	2.5	1		CIN3	CIN1	no	negative	no	35	no
159	38	0	1	positive	yes	2.5	1		CIN3	CIN1	no	negative	no	35	no
160	27	0	1	positive	yes	1.5		1	CIN3	CIN3	yes	negative	no	35	no
161	33	0	1	positive	yes	1.5	1		CIN3	CIN3	yes	negative	yes	35	no
162	39	0	1	positive	yes	3	1		CIN3	CIN3	yes	negative	no	35	no
163	42	0	1	positive	yes	2	1		CIN3	CIN2	yes	negative	no	34	no
164	40	0	1	positive	yes	2.5	1		CIN3	CIN3	yes	negative	no	34	no
165	46	0	1	negative	yes	1.5	1		CIN2	CIN1	no	negative	no	34	no
166	34	0	1	negative	yes	2		1	CIN3	CIN3	yes	positive	no	34	no
167	41	0	1	positive	yes	2.5		1	CIN2	CIN3	yes	negative	no	34	no
168	35	0	1	positive	yes	2	1		CIN3	CIN2	yes	negative	no	34	no
169	46	0	1	positive	yes	2	1		CIN2	CIN2	no	negative	no	34	no
170	31	0	1	positive	yes	2.5		1	CIN3	CIN3	yes	negative	no	34	no
171	43	0	1	positive	yes	2		1	CIN2	CIN2	yes	negative	yes	34	no
172	42	0	1	positive	yes	2	1		CIN3	CIN3	yes	negative	no	34	no
173	45	0	1	positive	no	1.5	1		CIN3	CIN3	yes	negative	yes	34	no
174	51	1	1	positive	yes	2	1		CIN3	CIN3	yes	negative	no	33	no
175	39	0	1	positive	yes	2	1		CIN2	CIN2	yes	negative	no	33	no
176	35	0	1	positive	no	1.2	1		CIN3	CIN3	yes	negative	no	33	no
177	29	0	1	positive	yes	2.5	1		CIN2	CIN2	no	negative	no	33	no
178	39	0	1	positive	yes	1.5	1		CIN2	normal	no	negative	yes	33	no
179	44	0	1	positive	no	2	1		CIN2	CIN3	yes	negative	yes	33	no
180	28	0	1	positive	yes	2	1		CIN3	CIN3	yes	negative	no	32	no
181	38	0	1	positive	yes	2	1		CIN3	CIN2	no	negative	no	32	no
182	52	1	1	negative	yes	1.5		1	CIN2	normal	no	negative	no	32	no
183	46	0	1	positive	no	1.5		1	CIN1	CIN1	no	negative	no	32	no
184	32	0	1	positive	yes	2.5	1		CIN3	CIN3	yes	negative	no	32	no
185	52	1	1	positive	yes	2	1		CIN2	normal	no	negative	yes	32	no
186	41	0	1	positive	no	3	1		CIN3	CIN3	yes	negative	no	31	no
187	47	0	1	positive	yes	2	1		CIN2	CIN3	yes	negative	no	32	no
188	47	0	1	positive	no	2.5	1		CIN3	CIN3	yes	negative	no	31	no
189	42	0	1	positive	no	1.5	1		CIN3	CIN3	yes	negative	no	31	no
190	37	0	1	positive	no	2	1		CIN2	CIN2	yes	negative	no	31	no
191	35	0	1	positive	yes	2.5	1		CIN3	CIN3	yes	negative	yes	31	no
192	47	0	1	positive	yes	1.5		1	CIN2	CIN2	yes	negative	no	31	no
193	29	0	1	positive	no	1.5	1		CIN2	normal	yes	negative	no	31	no
194	35	0	1	positive	no	1.5	1		CIN3	CIN3	yes	negative	no	31	no
195	33	0	1	positive	yes	2	1		CIN3	normal	yes	negative	no	31	no
196	38	0	1	positive	no	2.5	1		CIN3	CIN2	no	negative	yes	31	no
197	46	0	1	positive	no	1.5		1	CIN2	CIN2	yes	negative	yes	31	no
198	41	0	1	positive	yes	2	1		CIN3	CIN2	no	negative	yes	31	no
199	41	0	1	positive	yes	2.5	1		CIN3	CIN3	yes	negative	yes	30	no
200	45	0	1	positive	yes	2.5	1		CIN3	CIN1	no	negative	no	30	no
201	41	0	1	positive	yes	2.5	1		CIN3	CIN3	yes	negative	no	30	no
202	39	0	1	positive	yes	2	1		CIN3	CIN2	no	uncertain	yes	30	no
203	42	0	1	positive	yes	1.5	1		CIN3	CIN3	yes	negative	no	30	no
204	35	0	1	positive	yes	2.5	1		CIN2	normal	no	negative	yes	30	no
205	28	0	1	positive	no	2.5	1		CIN3	CIN3	yes	negative	no	30	no
206	36	0	1	positive	yes	2.5		1	CIN3	CIN3	yes	negative	yes	30	no
207	33	0	1	positive	no	2.5	1		CIN3	CIN3	yes	negative	yes	29	no
208	40	0	1	positive	yes	1.5		1	CIN2	CIN2	no	negative	yes	29	no
209	40	0	1	positive	yes	2.5	1		CIN3	CIN2	yes	negative	yes	29	no
210	33	0	1	positive	yes	2.5	1		CIN3	normal	yes	negative	no	29	no
211	39	0	2	positive	no	3		1	CIN2	CIN2	no	uncertain	no	74	no
212	45	0	2	positive	yes	2.5	1		CIN3	CIN3	yes	negative	no	62	no
213	40	0	2	positive	yes	2.5	1		CIN2	CIN1	no	negative	no	62	no
214	52	1	2	positive	no	2.5	1		CIN2	CIN3	no	negative	yes	58	no
215	45	0	2	positive	yes	2	1		CIN2	CIN2	no	negative	no	55	no
216	45	0	2	positive	yes	1.5	1		CIN2	CIN3	yes	negative	no	55	no
217	37	0	2	positive	yes	2	1		CIN3	CIN1	yes	negative	no	53	no
218	44	0	2	positive	yes	2.5	1		CIN3	CIN3	yes	negative	no	53	no
219	34	0	2	positive	yes	1.5	1		CIN3	CIN3	yes	negative	no	47	no
220	44	0	2	negative	no	2	1		CIN2	CIN2	yes	uncertain	no	46	no
221	45	0	2	positive	yes	2.5	1		CIN2	CIN3	yes	negative	yes	42	no
222	34	0	2	positive	yes	2.5	1		CIN3	CIN3	yes	negative	no	41	no
223	60	1	2	positive	no	2.5	1		CIN3	CIN2	no	uncertain	no	37	no
224	36	0	2	positive	yes	2.5	1		CIN3	CIN3	yes	negative	no	36	no
225	36	0	2	positive	yes	3	1		CIN3	CIN2	yes	negative	no	36	no
226	43	0	2	positive	yes	2.5	1		CIN3	CIN3	yes	negative	no	36	no
227	46	0	2	positive	no	2.5	1		CIN3	CIN3	yes	negative	no	35	no
228	56	1	2	positive	no	2	1		CIN3	CIN2	yes	negative	yes	34	no
229	43	0	2	positive	yes	2.5	1		CIN3	CIN3	yes	negative	yes	34	no
230	39	0	2	positive	yes	2	1		CIN2	CIN2	yes	negative	no	34	no
231	42	0	2	positive	yes	2.5	1		CIN3	normal	yes	negative	no	33	no
232	40	0	2	positive	yes	2.5	1		CIN3	CIN3	yes	negative	no	33	no
233	48	0	2	positive	yes	2	1		CIN3	CIN3	yes	positive	yes	32	no
234	32	0	2	positive	yes	2.5	1		CIN3	CIN3	yes	negative	no	32	no
235	37	0	2	positive	yes	2	1		CIN3	CIN3	yes	negative	no	31	no
236	40	0	2	positive	yes	2.5	1		CIN2	CIN3	yes	negative	no	31	no
237	57	0	2	positive	yes	2	1		CIN3	CIN3	yes	negative	yes	30	no
238	35	0	2	positive	yes	2	1		CIN3	CIN3	yes	negative	no	30	no
239	35	0	2	positive	yes	2	1		CIN2	CIN2	yes	uncertain	no	30	no
240	41	0	2	positive	yes	2.5	1		CIN3	CIN3	yes	negative	no	29	no
241	48	0	2	negative	yes	2		1	CIN2	normal	yes	negative	no	29	no
242	61	1	3	positive	no	1		1	CIN2	CIN1	no	negative	no	74	no
243	42	0	3	negative	yes	1	1		CIN3	CIN1	yes	negative	no	66	no
244	38	0	3	negative	yes	2.5	1		CIN3	normal	no	negative	no	59	no
245	57	1	3	positive	no	2		1	CIN2	normal	yes	negative	yes	58	no
246	55	1	3	positive	yes	3	1		CIN3	CIN2	no	negative	no	44	no
247	71	1	3	positive	yes	2.5		1	CIN2	normal	no	negative	no	39	no
248	46	0	1	positive	yes	3	1		CIN3	CIN3	yes	negative	yes	41	no
249	37	0	2	positive	yes	2.5	1		CIN2	CIN3	yes	negative	no	38	no
250	39	0	1	positive	yes	2.5	1		CIN3	CIN1	no	negative	yes	54	no
251	28	0	0	positive	yes	2.5	1		CIN2	normal	no	negative	no	55	no
252	28	0	0	positive	yes	2	1		CIN3	CIN3	yes	negative	no	21	no
253	49	0	2	negative	yes	2	1		CIN3	CIN3	yes	negative	no	21	no
254	33	0	1	positive	no	2	1		CIN3	CIN3	no	negative	no	25	no
255	39	0	1	positive	yes	2.5	1		CIN3	CIN3	no	negative	no	24	no
256	46	0	1	positive	yes	2	1		CIN3	CIN3	yes	uncertain	no	29	no
257	34	0	1	positive	yes	2.5	1		CIN2	CIN3	yes	negative	no	29	no
258	37	0	2	negative	no	2.5	1		CIN2	CIN1	yes	negative	no	28	no
259	38	0	1	positive	yes	2	1		CIN2	CIN3	yes	negative	yes	28	no
260	28	0	0	positive	no	2		1	CIN2	CIN3	yes	negative	no	29	no
261	43	0	1	positive	no	2.5	1		CIN2	normal	no	negative	no	28	no
262	35	0	1	positive	yes	2.5	1		CIN3	CIN3	yes	negative	yes	28	no
263	31	0	1	positive	yes	2	1		CIN2	CIN3	yes	uncertain	yes	28	no
264	40	0	1	positive	yes	2.5	1		CIN3	CIN3	yes	negative	no	28	no
265	40	0	1	positive	yes	2		1	CIN2	CIN1	yes	negative	no	27	no
266	35	0	1	positive	no	2.5	1		CIN2	CIN2	yes	negative	no	26	no
267	24	0	1	positive	yes	2	1		CIN3	CIN3	yes	negative	no	26	no
268	42	0	1	positive	yes	2.5	1		CIN3	CIN3	yes	negative	no	27	no
269	56	1	2	positive	no	2	1		CIN3	CIN2	no	negative	no	26	no
270	28	0	0	positive	yes	1.5		1	CIN3	CIN3	yes	uncertain	no	24	no
271	66	1	3	positive	yes	1		1	CIN2	CIN2	no	negative	no	24	no
272	25	0	0	positive	yes	1.5		1	CIN2	CIN3	yes	negative	no	29	no
273	33	0	1	positive	yes	1.5	1		CIN3	CIN3	yes	negative	no	23	no
274	37	0	1	positive	yes	2	1		CIN3	CIN2	no	negative	yes	23	no
275	49	1	1	positive	yes	2	1		CIN3	CIN3	yes	negative	no	23	no
276	42	0	1	positive	yes	2	1		CIN3	CIN3	yes	negative	no	23	no
277	42	0	1	positive	yes	2	1		CIN2	CIN2	no	negative	no	22	no
278	29	0	0	positive	yes	2	1		CIN3	CIN3	/	negative	no	22	no
279	33	0	1	positive	yes	2	1		CIN3	CIN3	yes	negative	no	22	no
280	48	0	1	positive	no	1	1		CIN2	CIN2	yes	negative	no	22	no
281	23	0	0	positive	yes	1.3		1	CIN2	CIN3	yes	negative	no	22	no
282	38	0	0	positive	yes	1.5		1	CIN3	CIN3	yes	uncertain	no	21	no
283	48	0	1	positive	no	1	1		CIN3	CIN3	yes	negative	no	22	no
284	38	0	1	positive	no	2		1	CIN3	CIN3	no	negative	yes	21	no
285	35	0	1	positive	yes	2	1		CIN3	CIN3	yes	negative	yes	19	no
286	33	0	1	positive	yes	2	1		CIN3	CIN3	yes	negative	no	19	no
287	41	0	1	positive	yes	2.5	1		CIN3	CIN3	yes	negative	no	18	no
288	58	1	2	positive	yes	1		1	CIN3	CIN3	no	negative	no	17	no
289	43	0	1	positive	yes	1.5	1		CIN3	CIN3	yes	negative	yes	17	no
290	42	0	1	positive	yes	2	1		CIN2	CIN3	yes	negative	no	17	no
291	48	0	1	negative	yes	2	1		CIN3	CIN2	no	negative	no	17	no
292	28	0	1	positive	yes	3	1		CIN3	CIN3	yes	negative	no	18	no
293	39	0	3	positive	yes	3	1		CIN2	CIN3	yes	negative	no	17	no
294	38	0	1	positive	yes	2	1		CIN3	CIN3	yes	negative	no	24	no
295	46	0	1	negative	no	2	1		CIN3	CIN3	yes	negative	no	17	no
296	43	0	1	positive	yes	2	1		CIN3	CIN3	yes	negative	no	17	no
297	45	0	2	positive	yes	3	1		CIN2	CIN1	no	negative	no	25	no
298	40	0	1	positive	yes	3	1		CIN3	CIN3	yes	negative	no	17	no
299	42	0	2	positive	yes	2	1		CIN1	CIN3	yes	uncertain	yes	29	no
300	40	0	2	positive	yes	1.5	1		CIN3	CIN3	yes	negative	no	28	no
301	42	0	2	positive	yes	2	1		CIN3	CIN3	yes	negative	no	26	no
302	29	0	1	positive	no	2	1		CIN2	CIN3	no	negative	no	26	no
303	32	0	1	positive	yes	2	1		CIN3	CIN3	yes	negative	no	26	no
304	41	0	0	positive	yes	2	1		CIN3	normal	no	negative	no	26	no
305	40	0	1	positive	yes	2.5	1		CIN3	CIN3	yes	negative	no	25	no
306	54	1	1	positive	no	3	1		CIN3	CIN3	no	negative	no	24	no
307	39	0	1	positive	yes	2	1		CIN3	CIN1	yes	negative	no	22	no
308	41	0	1	positive	yes	2	1		CIN3	CIN3	no	negative	no	22	no
309	26	0	1	positive	yes	2		1	CIN3	CIN3	yes	negative	yes	21	no
310	38	0	1	positive	yes	2	1		CIN3	CIN3	yes	negative	no	20	no
311	36	0	1	positive	yes	1		1	CIN1	CIN1	no	negative	yes	20	no
312	40	0	1	positive	yes	2	1		CIN3	CIN3	yes	negative	no	20	no
313	64	1	2	positive	no	1	1		CIN3	normal	yes	negative	no	19	no
314	49	0	2	positive	yes	1.2		1	CIN3	CIN1	no	negative	no	19	no
315	37	0	1	positive	yes	2	1		CIN3	CIN3	no	negative	no	18	no
316	47	0	1	positive	yes	2.5	1		CIN3	CIN1	yes	negative	no	18	no
317	43	0	1	positive	yes	2	1		CIN3	CIN3	yes	negative	no	17	no
318	38	0	2	positive	no	2	1		CIN3	CIN3	yes	positive	yes	17	no
319	38	0	1	positive	yes	1.5	1		CIN3	CIN3	no	negative	no	16	no
320	39	0	1	positive	no	2	1		CIN2	normal	no	negative	no	16	no
321	43	0	1	positive	no	1.5		1	CIN3	CIN3	yes	negative	no	15	no
322	40	0	1	positive	yes	3	1		CIN3	CIN3	yes	negative	no	17	no
323	47	0	1	positive	no	2	1		CIN3	CIN1	no	negative	yes	17	no
324	37	0	1	positive	yes	2	1		CIN3	CIN3	yes	negative	no	18	no
325	30	0	1	positive	yes	2.5	1		CIN3	CIN3	yes	negative	yes	15	no
326	44	0	2	positive	yes	2	1		CIN3	CIN3	yes	negative	yes	14	no
327	40	0	0	positive	yes	2		1	CIN3	CIN3	yes	negative	no	14	no
328	37	0	1	positive	yes	2		1	CIN3	CIN3	yes	negative	yes	14	no
329	24	0	0	positive	yes	2.5	1		CIN3	normal	no	negative	yes	13	no
330	36	0	1	positive	yes	2.5	1		CIN3	CIN2	yes	negative	no	13	no
331	39	0	1	positive	no	2.5	1		CIN3	normal	yes	negative	yes	13	no
332	37	0	1	positive	yes	2	1		CIN3	CIN3	yes	negative	no	13	no
333	29	0	0	positive	yes	2	1		CIN3	CIN3	yes	negative	yes	24	no
334	54	1	2	positive	no	1		1	CIN1	normal	no	negative	yes	13	no
335	42	0	1	positive	yes	1.5	1		CIN2	normal	no	negative	no	25	no
336	43	0	1	positive	yes	2.5	1		CIN3	CIN3	yes	negative	yes	13	no
337	37	0	1	positive	yes	2	1		CIN3	CIN3	yes	negative	yes	23	no
338	44	0	2	positive	yes	2	1		CIN3	CIN3	yes	negative	yes	12	no
339	47	0	1	positive	no	2.5	1		CIN3	CIN1	yes	negative	yes	25	no
340	54	0	1	negative	yes	2	1		CIN2	CIN3	yes	negative	no	15	no
341	32	0	1	positive	yes	1	1		CIN3	CIN2	no	negative	no	18	no
342	52	1	1	negative	no	1		1	CIN2	normal	no	negative	no	21	no
343	54	1	1	positive	yes	1		1	CIN2	normal	no	negative	no	20	no
344	42	0	2	positive	no	1		1	CIN1	normal	no	negative	no	26	no
345	55	1	1	positive	no	1.5		1	CIN1	CIN1	no	negative	yes	26	no
346	42	0	1	positive	yes	2		1	CIN1	CIN1	no	negative	yes	26	no
347	48	1	1	positive	yes	1.5		1	CIN1	normal	no	negative	yes	25	no
348	42	0	2	positive	yes	2		1	CIN3	CIN3	yes	negative	yes	25	no
349	36	0	1	positive	yes	1.5		1	CIN2	normal	no	negative	yes	25	no
350	46	1	1	positive	no	1		1	CIN1	normal	no	negative	no	25	no
351	32	0	0	positive	yes	2		1	CIN2	CIN1	yes	negative	yes	25	no
352	39	0	1	positive	yes	2		1	CIN2	CIN2	yes	negative	no	25	no
353	43	0	2	positive	yes	1.5		1	CIN2	CIN2	yes	negative	yes	25	no
354	35	0	1	positive	yes	1.5		1	CIN2	CIN2	yes	negative	no	25	no
355	36	0	0	negative	no	1		1	CIN3	CIN1	no	negative	no	24	no
356	36	0	1	positive	yes	1.5		1	CIN2	CIN3	yes	negative	yes	24	no
357	36	0	1	positive	yes	2		1	CIN3	CIN3	no	negative	yes	24	no
358	26	0	0	positive	yes	1.5		1	CIN2	normal	no	negative	yes	24	no
359	41	0	1	positive	yes	1.5		1	CIN3	CIN2	yes	negative	no	24	no
360	26	0	0	positive	yes	1		1	CIN1	CIN2	yes	negative	yes	24	no
361	47	0	1	positive	yes	1.5		1	CIN1	normal	no	negative	no	24	no
362	34	0	1	positive	no	1.5		1	CIN3	CIN3	yes	negative	yes	24	no
363	33	0	1	positive	yes	2		1	CIN2	CIN2	yes	negative	no	24	no
364	34	0	1	positive	yes	1		1	CIN1	CIN2	no	negative	no	24	no
365	35	0	1	positive	yes	2		1	CIN2	CIN2	no	negative	yes	24	no
366	37	0	1	positive	yes	2		1	CIN2	CIN2	no	negative	yes	23	no
367	43	0	2	positive	yes	1.5		1	CIN1	CIN1	no	negative	no	23	no
368	40	0	1	positive	yes	2		1	CIN2	CIN2	yes	negative	yes	23	no
369	27	0	0	positive	yes	1.5		1	CIN2	CIN2	no	negative	yes	23	no
370	45	0	1	positive	yes	2		1	CIN3	normal	no	negative	yes	23	no
371	40	0	2	positive	no	2		1	CIN3	CIN3	yes	negative	no	22	no
372	43	0	1	positive	yes	2		1	CIN3	CIN2	yes	uncertain	no	22	no
373	33	0	1	positive	no	1.5		1	CIN1	normal	no	negative	no	22	no
374	46	0	2	positive	yes	1.5		1	CIN1	normal	no	negative	no	21	no
375	43	0	1	positive	yes	2		1	CIN3	CIN3	yes	negative	no	21	no
376	37	0	1	positive	yes	2.5		1	CIN3	CIN3	yes	negative	no	20	no
377	34	0	1	positive	yes	1.5		1	CIN2	CIN2	no	negative	no	20	no
378	34	0	1	positive	yes	1		1	CIN2	CIN1	no	negative	no	20	no
379	46	0	2	positive	yes	1.5		1	CIN2	CIN2	no	negative	no	20	no
380	34	0	1	positive	yes	2		1	CIN2	CIN1	yes	negative	no	20	no
381	31	0	2	positive	yes	2		1	CIN2	CIN3	yes	uncertain	yes	20	no
382	48	0	1	positive	yes	1		1	CIN1	normal	no	negative	no	20	no
383	35	0	1	positive	yes	1.5		1	CIN3	CIN3	yes	negative	yes	20	no
384	33	0	1	negative	no	1.5		1	CIN2	normal	no	negative	no	20	no
385	35	0	1	negative	yes	1.5		1	CIN3	CIN3	yes	negative	no	19	no
386	37	0	1	positive	no	1.5		1	CIN3	CIN3	yes	negative	no	19	no
387	38	0	1	positive	yes	1.5		1	CIN1	CIN2	no	negative	no	19	no
388	41	0	1	positive	no	1.5		1	CIN2	CIN2	no	negative	yes	19	no
389	40	0	1	positive	no	1		1	CIN1	normal	no	negative	no	19	no
390	52	0	2	positive	yes	1.5		1	CIN2	normal	no	negative	no	19	no
391	41	0	1	positive	yes	1.5		1	CIN3	CIN1	no	negative	no	19	no
392	31	0	1	positive	yes	1		1	CIN3	CIN3	yes	negative	no	19	no
393	37	0	0	positive	yes	0.7		1	CIN2	CIN2	yes	negative	no	19	no
394	28	0	0	positive	yes	1		1	CIN1	CIN1	yes	negative	no	19	no
395	40	0	1	positive	yes	1.5		1	CIN3	CIN2	yes	negative	yes	19	no
396	47	0	1	positive	yes	1		1	CIN2	CIN2	no	negative	no	19	no
397	40	0	1	negative	yes	1.5		1	CIN2	CIN1	no	negative	no	19	no
398	46	0	1	positive	no	1.5		1	CIN3	normal	no	negative	no	18	no
399	40	0	2	positive	yes	1.5		1	CIN2	CIN2	yes	negative	no	18	no
400	41	0	1	positive	yes	1		1	CIN2	CIN1	no	negative	no	18	no
401	29	0	1	positive	yes	1.5		1	CIN2	CIN2	yes	positive	yes	18	no
402	48	0	1	positive	no	1		1	CIN1	CIN1	no	negative	no	18	no
403	30	0	1	positive	yes	1		1	CIN2	CIN2	no	negative	no	18	no
404	32	0	0	positive	yes	1.5		1	CIN3	CIN3	yes	positive	no	17	no
405	27	0	0	positive	yes	1		1	CIN3	CIN1	no	negative	no	17	no
406	48	0	1	positive	yes	1.5		1	CIN3	CIN3	yes	negative	no	17	no
407	40	0	1	positive	yes	1		1	CIN3	CIN2	yes	negative	yes	17	no
408	30	0	1	positive	yes	1		1	CIN2	CIN2	no	negative	no	16	no
409	46	0	1	positive	no	1.5		1	CIN2	normal	no	negative	yes	16	no
410	24	0	0	negative	no	1		1	CIN2	CIN1	yes	negative	no	15	no
411	33	0	2	positive	yes	1.2		1	CIN3	CIN3	yes	negative	yes	15	no
412	37	0	1	positive	yes	1		1	CIN2	CIN3	yes	positive	yes	15	no
413	28	0	1	negative	no	1.5		1	CIN3	CIN3	no	positive	no	14	no
414	38	0	1	positive	no	1		1	CIN2	CIN2	no	negative	no	14	no
415	29	0	1	positive	yes	1		1	CIN2	CIN3	yes	negative	no	14	no
416	43	0	1	positive	yes	1		1	CIN1	CIN1	no	negative	no	14	no
417	37	0	1	positive	no	1		1	CIN1	CIN2	yes	negative	yes	13	no
418	40	0	1	positive	yes	1.2		1	CIN1	CIN3	yes	positive	yes	13	no
419	42	0	1	positive	yes	0.7		1	CIN2	CIN1	no	negative	no	13	no
420	43	0	2	positive	yes	1.5		1	CIN3	CIN3	yes	negative	yes	12	no
421	30	0	1	positive	yes	1.5		1	CIN3	CIN3	yes	positive	yes	12	no
422	43	0	1	positive	yes	1.5		1	CIN3	CIN3	yes	positive	no	12	no
423	42	0	1	negative	yes	1.5		1	CIN2	CIN2	yes	positive	no	12	no
424	33	0	1	positive	yes	1.5		1	CIN2	CIN2	yes	negative	yes	12	no
425	43	0	1	positive	yes	1.5		1	CIN2	CIN3	no	uncertain	yes	16	no
426	37	0	1	positive	yes	1.5		1	CIN3	CIN3	yes	negative	no	52	no
427	28	0	1	positive	yes	0.5		1	CIN3	CIN1	yes	negative	no	50	no
428	47	0	1	positive	no	2		1	CIN2	CIN2	no	negative	yes	49	no
429	45	0	1	positive	no	1		1	CIN2	normal	no	negative	no	49	no
430	30	0	1	positive	yes	1.5		1	CIN2	CIN1	no	negative	no	48	no
431	40	0	1	positive	yes	1		1	CIN2	CIN1	no	negative	no	47	no
432	28	0	1	positive	no	0.8		1	CIN1	CIN1	no	negative	no	46	no
433	31	0	1	positive	yes	1		1	CIN2	normal	no	negative	no	45	no
434	48	0	1	positive	yes	1.2		1	CIN1	CIN1	no	negative	yes	48	no
435	36	0	1	positive	yes	1.2		1	CIN1	CIN3	no	uncertain	no	46	no
436	35	0	0	positive	yes	2		1	CIN3	CIN3	yes	negative	yes	42	no
437	37	0	1	positive	no	1		1	CIN1	CIN1	yes	negative	no	49	no
438	22	0	0	positive	no	1		1	CIN2	CIN2	yes	negative	yes	48	no
439	49	0	1	positive	yes	1.5		1	CIN2	CIN2	yes	negative	no	50	no
440	36	0	1	positive	yes	1		1	CIN1	CIN1	no	negative	no	46	no
441	23	0	0	positive	yes	1.5		1	CIN3	CIN1	no	negative	no	46	no
442	31	0	1	positive	yes	2		1	CIN3	CIN3	no	negative	no	46	no
443	28	0	0	positive	yes	2.5	1		CIN3	CIN3	no	negative	no	29	no
444	39	0	1	positive	yes	1.5		1	CIN2	CIN2	yes	negative	yes	26	no
445	39	0	1	positive	yes	1.5		1	CIN2	CIN2	no	negative	no	70	no
446	38	0	1	positive	yes	1.5		1	CIN2	CIN3	no	negative	yes	37	no
447	46	0	2	positive	yes	1		1	CIN1	CIN1	no	negative	yes	38	no
448	38	0	1	positive	yes	1.5		1	CIN3	normal	no	negative	yes	32	no
449	31	0	0	positive	yes	2.5	1		CIN3	CIN3	yes	negative	no	28	no
450	32	0	1	positive	yes	1.5		1	CIN2	CIN1	no	negative	yes	31	no
451	40	0	1	positive	yes	1.6	1		CIN3	CIN3	yes	negative	no	12	no
452	44	0	1	positive	no	0.6	1		CIN2	CIN3	no	negative	no	12	no
453	39	0	1	positive	yes	2	1		CIN2	CIN2	no	uncertain	yes	24	yes
454	35	0	1	negative	yes	2	1		CIN2	CIN3	yes	negative	yes	2	yes
455	27	0	1	positive	yes	2	1		CIN3	CIN3	yes	uncertain	yes	48	yes
456	35	0	1	positive	yes	1.5	1		CIN3	CIN3	yes	positive	yes	30	yes
457	53	0	1	positive	no	1.5		1	CIN3	CIN3	yes	negative	yes	1	yes
458	43	0	1	positive	no	2	1		CIN3	CIN3	yes	negative	yes	42	yes
459	38	0	1	positive	no	2	1		CIN3	CIN2	yes	negative	yes	4	yes
460	33	0	1	positive	yes	2.5	1		CIN3	CIN1	no	negative	yes	18	yes
461	33	0	1	positive	yes	2	1		CIN3	CIN3	yes	uncertain	yes	7	yes
462	36	0	1	positive	yes	2	1		CIN3	CIN3	yes	negative	yes	12	yes
463	46	0	1	positive	no	2	1		CIN3	CIN3	yes	negative	yes	15	yes
464	41	0	1	positive	yes	1	1		CIN3	CIN3	yes	negative	yes	4	yes
465	46	0	2	positive	no	2	1		CIN3	CIN3	no	negative	yes	37	yes
466	34	0	2	positive	yes	2	1		CIN3	CIN3	yes	negative	yes	12	yes
467	50	1	2	positive	yes	2.5	1		CIN3	CIN3	yes	negative	yes	22	yes
468	34	0	1	positive	yes	2.5	1		CIN3	CIN3	no	negative	yes	6	yes
469	35	0	0	positive	no	2	1		CIN2	normal	no	negative	yes	28	yes
470	38	0	1	positive	yes	2	1		CIN2	CIN2	no	negative	yes	18	yes
471	62	1	3	positive	no	1		1	CIN3	CIN3	yes	negative	yes	20	yes
472	30	0	2	positive	yes	2	1		CIN3	CIN3	yes	negative	no	24	yes
473	41	0	1	positive	yes	1	1		CIN3	CIN3	yes	uncertain	yes	6	yes
474	34	0	1	positive	yes	3	1		CIN3	CIN3	yes	negative	yes	3	yes
475	29	0	2	positive	yes	1	1		CIN3	CIN3	yes	negative	yes	6	yes
476	41	0	1	positive	yes	1		1	CIN1	CIN1	no	negative	yes	18	yes
477	31	0	0	positive	yes	2	1		CIN2	CIN1	no	negative	yes	19	yes
478	21	0	1	positive	no	1	1		CIN2	CIN3	yes	positive	yes	9	yes
479	24	0	0	positive	yes	2.5	1		CIN3	CIN3	yes	negative	yes	5	yes
480	36	0	1	positive	yes	2.5	1		CIN3	CIN3	yes	negative	yes	13	yes
481	40	0	1	positive	yes	1.2	1		CIN3	CIN2	no	negative	no	18	yes
482	42	0	1	positive	yes	1.5		1	CIN2	CIN2	yes	negative	yes	22	yes
483	40	0	1	positive	no	1.5		1	CIN3	CIN3	yes	positive	yes	4	yes
484	31	0	1	positive	yes	1.5	1		CIN3	CIN2	yes	negative	yes	2	yes
485	33	0	2	positive	yes	1.5		1	CIN3	CIN3	yes	positive	yes	4	yes
486	43	0	1	positive	yes	1.5		1	CIN3	CIN3	yes	negative	no	18	yes
487	35	0	1	positive	yes	2	1		CIN3	CIN3	yes	positive	yes	12	yes
488	42	0	1	negative	yes	2.5	1		CIN3	CIN3	yes	negative	yes	13	yes
489	39	0	1	positive	no	2		1	CIN3	CIN3	yes	positive	yes	5	yes
490	44	0	1	positive	yes	2		1	CIN3	CIN3	yes	negative	yes	16	yes
491	31	0	0	positive	yes	1.5		1	CIN2	normal	no	negative	yes	6	yes
492	46	0	1	positive	yes	1		1	CIN1	CIN1	no	negative	yes	55	yes
493	46	0	2	positive	yes	1.5		1	CIN2	CIN2	yes	negative	yes	11	yes
494	34	0	1	positive	yes	2	1		CIN3	CIN3	yes	negative	yes	23	yes
495	49	0	1	positive	no	1.5		1	CIN1	CIN2	yes	negative	no	1	yes
496	42	0	1	positive	no	1.5		1	CIN3	CIN1	no	negative	yes	37	yes
497	39	0	1	positive	yes	1.5		1	CIN3	CIN3	yes	positive	yes	11	yes
498	23	0	0	positive	yes	1.5		1	CIN2	normal	no	negative	yes	8	yes
499	57	1	1	positive	no	1.5		1	CIN2	CIN2	yes	positive	yes	5	yes
500	32	0	0	positive	no	1.5		1	CIN3	CIN3	yes	negative	yes	10	yes
501	49	0	1	positive	no	1.5	1		CIN3	CIN3	no	negative	yes	5	yes
502	35	0	1	positive	yes	1.5		1	CIN2	CIN1	no	negative	yes	16	yes
						1.89462

## Sheet: immunohistochemical staining
Number of patients	Age	Menopause	Parity	Colposcopy adequacy	Cone depth	Type of conization	Punch biopsy	Cone pathology	Glandular involvement	Surgical margins	HPV persistence(≥ 6 months)	Follow-up (months)	Recurrence	Depth of GI	Number of QI	TPX2 intensity	TPX2 proportion	TPX2 total score	IMP3 intensity	IMP3 proportion	IMP3 total score	PDL1 intensity	PDL1 proportion	PDL1 total score	TPX2 positive staining	IMP3 positive staining	PDL1 positive staining	TPX2+IMP3 positive	TPX2+PDL1 positive	IMP3+PDL1 positive	TPX2+IMP3+PDL1 positive
1	28	no	0	yes	1.5	CKC	CIN3	CIN3	yes	positive	yes	91	no	0.4	1 and 2	0	0	0	0	0	0	0	0	0	negative	negative	positive	no	no	no	no
2	25	no	0	yes	2	CKC	CIN3	CIN2	yes	positive	yes	86	no	0.6	3 and 4	1	2	3	1.6	3.4	5	0	0	0	positive	positive	negative	yes	no	no	no
55	42	no	1	yes	1.5	Leep	CIN3	CIN3	yes	uncertain	yes	66	no	1	1 and 2	0	0	0	1	2	3	2	3	5	negative	positive	positive	no	no	yes	no
149	46	no	1	no	2	CKC	CIN3	CIN3	no	uncertain	yes	36	no		1 and 2	1.2	3	4	0	0	0	0	0	0	positive	negative	negative	no	no	no	no
263	31	no	1	no	2	CKC	CIN2	CIN3	yes	uncertain	yes	28	no	0.8	1 and 2	0.8	1.2	2	0	0	0	0.6	2.8	3.4	positive	negative	positive	no	yes	no	no
299	42	no	2	yes	2	CKC	CIN1	CIN3	yes	uncertain	yes	29	no	1.2	1 and 2	0.2	0.2	0.4	0.4	0.6	1	0	0	0	negative	negative	negative	no	no	no	no
425	43	no	1	yes	1.5	Leep	CIN2	CIN3	no	uncertain	yes	16	no		1 and 2	1.6	3.2	4.8	0	0	0	0	0	0	positive	negative	negative	no	no	no	no
453	39	no	1	yes	2	CKC	CIN2	CIN2	no	uncertain	yes	24	yes		1 and 2	2	4	6	0	0	0	1	4	5	positive	negative	positive	no	yes	no	no
455	27	no	1	yes	2	CKC	CIN3	CIN3	yes	uncertain	yes	48	yes	1	3 and 4	2.2	3.4	5.6	0	0	0	0	0	0	positive	negative	negative	no	no	no	no
461	33	no	1	yes	2	CKC	CIN3	CIN3	yes	uncertain	yes	7	yes	1.4	1 and 2	0	0	0	0.6	1.2	1.8	1	3.3	4.3	negative	negative	positive	no	no	no	no
473	41	no	1	yes	1	CKC	CIN3	CIN3	yes	uncertain	yes	6	yes	0.7	3 and 4	1.8	3.2	5	0.7	0.7	1.4	1.3	3.6	4.9	positive	negative	positive	no	yes	no	no
7	32	no	0	no	1.5	CKC	CIN2	CIN3	yes	negative	yes	66	no	2.2	3 and 4	0.2	0.2	0.4	0.6	1.2	1.8	0	0	0	negative	negative	negative	yes	no	no	no
12	26	no	0	yes	1.5	CKC	CIN3	CIN3	yes	positive	no	61	no	1	1 and 2	0.8	1.2	2	1.2	2.1	3.3	0	0	0	positive	positive	negative	yes	no	no	no
56	43	no	1	yes	2	CKC	CIN3	CIN3	yes	negative	yes	66	no	0.6	3 and 4	0	0	0	0	0	0	0.8	3	3.8	negative	negative	positive	no	no	no	no
62	31	no	1	yes	1.7	CKC	CIN3	CIN3	yes	negative	yes	65	no	3	1 and 2	1.2	3	4	1	2.5	3.5	1	2.3	3	positive	positive	positive	yes	yes	yes	yes
64	30	no	1	yes	1.5	CKC	CIN3	CIN3	no	negative	yes	62	no		1 and 2	1.7	1.2	2.9	0	0	0	0	0	0	positive	negative	negative	no	no	no	no
101	30	no	1	yes	2.5	CKC	CIN3	CIN3	yes	negative	yes	53	no	1.2	1 and 2	1	2	3	0.2	0.6	0.8	1.5	4	5.5	positive	negative	positive	no	yes	no	no
107	37	no	1	yes	1.5	CKC	CIN3	CIN3	yes	negative	yes	49	no	1.4	1 and 2	0	0	0	0	0	0	1	3.8	4.8	negative	negative	positive	no	no	no	no
146	38	no	1	yes	2	CKC	CIN3	CIN1	no	negative	yes	36	no		1 and 2	1	2.4	3.4	0.4	1.2	1.6	2	3	5	positive	negative	positive	no	yes	no	no
154	39	no	1	yes	1.5	Leep	CIN3	normal	no	negative	yes	35	no			0	0	0	0	0	0	1	2	3	negative	negative	positive	no	no	no	no
156	42	no	1	yes	2	CKC	CIN3	CIN3	yes	negative	yes	35	no	1.8	1 and 2	0	0	0	0.6	1.2	1.8	1.3	4.7	6	negative	negative	positive	no	no	no	no
161	33	no	1	yes	1.5	CKC	CIN3	CIN3	yes	negative	yes	35	no	1	1 and 2	0.6	1.4	2	0	0	0	0.3	0.5	0.8	positive	negative	negative	no	no	no	no
173	45	no	1	no	1.5	CKC	CIN3	CIN3	yes	negative	yes	34	no	1.2	1 and 2	1	3	4	0	0	0	1.5	3.5	5	positive	negative	negative	no	no	no	no
183	46	no	1	no	1.5	Leep	CIN1	CIN1	no	negative	no	32	no		1 and 2	0	0	0	0	0	0	0	0	0	negative	negative	negative	no	no	no	no
185	52	yes	1	yes	2	CKC	CIN2	normal	no	negative	yes	32	no			0	0	0	0	0	0	0	0	0	negative	negative	negative	no	no	no	no
191	35	no	1	yes	2.5	CKC	CIN3	CIN3	yes	negative	yes	31	no	0.4	1 and 2	2.2	3.8	6	1.2	3.6	4.8	0.4	1.2	1.6	positive	positive	negative	yes	no	no	no
197	46	no	1	no	1.5	Leep	CIN3	CIN2	yes	negative	yes	31	no	5	1 and 2	1.6	2.4	4	1	2.8	3.8	0	0	0	positive	positive	negative	yes	no	no	no
207	33	no	1	no	2.5	CKC	CIN3	CIN3	yes	negative	yes	29	no	2.1	3 and 4	0.4	0.4	0.8	1.2	2.2	3.4	0.8	3.5	4.3	negative	positive	positive	no	no	yes	no
209	40	no	1	yes	2.5	CKC	CIN3	CIN2	yes	negative	yes	29	no	0.6	1 and 2	0	0	0	0	0	0	0.5	1.5	2	negative	negative	positive	no	no	no	no
243	42	no	3	yes	1	CKC	CIN3	CIN1	no	negative	no	66	no		1 and 2	0	0	0	0	0	0	0	0	0	negative	negative	negative	no	no	no	no
248	46	no	1	no	3	CKC	CIN3	CIN3	yes	negative	yes	41	no	1	1 and 2	1.5	1.5	3	0.2	0.4	0.6	0	0	0	positive	negative	negative	no	no	no	no
259	38	no	1	yes	2	CKC	CIN2	CIN3	yes	negative	yes	28	no	0.8	1 and 2	2	3.2	5.2	0	0	0	1	3	4	positive	negative	positive	no	yes	no	no
262	35	no	1	yes	2.5	CKC	CIN3	CIN3	yes	negative	yes	28	no	3	1 and 2	2.1	3.6	5.7	0	0	0	1.2	3	4.2	positive	negative	positive	no	yes	no	no
274	37	no	1	yes	2	CKC	CIN3	CIN2	no	negative	yes	23	no		1 and 2	0.4	0.4	0.8	0	0	0	0	0	0	negative	negative	negative	no	no	no	no
284	38	no	1	no	2	Leep	CIN3	CIN3	no	negative	yes	21	no		1 and 2	0	0	0	0	0	0	2	4	6	negative	negative	positive	no	no	no	no
285	35	no	1	yes	2	CKC	CIN3	CIN3	yes	negative	yes	19	no	1.8	1 and 2	2	3.3	5.3	1.2	3.2	4.4	1	2.8	3.8	positive	positive	positive	yes	yes	yes	yes
289	43	no	1	yes	1.5	CKC	CIN3	CIN3	yes	negative	yes	17	no	0.8	3 and 4	2.2	5	7.2	0.4	1.2	1.6	2	5	7	positive	negative	positive	no	yes	no	no
306	54	yes	1	no	3	CKC	CIN3	CIN3	no	negative	no	24	no		1 and 2	1.4	2.2	3.6	0	0	0	0	0	0	positive	negative	negative	no	no	no	no
309	26	no	1	yes	2	Leep	CIN3	CIN3	yes	negative	yes	21	no	2	1 and 2	1.2	2	3.2	0.8	2.6	3.4	1	5	6	positive	positive	positive	yes	yes	yes	yes
333	29	no	0	yes	2	CKC	CIN3	CIN3	yes	negative	yes	24	no	1.6	1 and 2	1	2.4	3.4	0	0	0	0.2	1	1.2	positive	negative	negative	no	no	no	no
337	37	no	1	yes	2	CKC	CIN3	CIN3	yes	negative	yes	23	no	1	1 and 2	0.4	0.6	1	0	0	0	2	3	5	negative	negative	negative	no	no	no	no
339	47	no	1	no	2.5	CKC	CIN3	CIN1	no	negative	yes	25	no		1 and 2	0.4	0.4	0.8	0	0	0	0	0	0	negative	negative	negative	no	no	no	no
347	48	yes	1	yes	1.5	Leep	CIN1	normal	no	negative	yes	25	no			0	0	0	0	0	0	0	0	0	negative	negative	negative	no	no	no	no
353	43	no	2	yes	1.5	Leep	CIN2	CIN2	yes	negative	yes	25	no	0.4	1 and 2	2.1	2.1	4.2	1	3.8	4.8	1	3.6	4.6	positive	positive	positive	yes	yes	yes	yes
365	35	no	1	yes	2	Leep	CIN2	CIN2	no	negative	yes	24	no		1 and 2	0	0	0	0.6	1	1.6	0	0	0	negative	negative	negative	no	no	no	no
369	27	no	0	yes	1.5	Leep	CIN2	CIN2	no	negative	yes	23	no		1 and 2	1.8	2.4	4.2	0	0	0	1	2	3	positive	negative	positive	no	yes	no	no
395	40	no	1	yes	1.5	Leep	CIN3	CIN2	yes	negative	yes	19	no	0.9	1 and 2	0.6	0.6	1.2	0.8	2.5	3.3	0	0	0	negative	positive	negative	no	no	no	no
407	40	no	1	yes	1	Leep	CIN3	CIN2	yes	negative	yes	17	no	0.5	1 and 2	0.6	1.6	2.2	0	0	0	1	4	5	positive	negative	positive	no	yes	no	no
411	33	no	2	yes	1.2	Leep	CIN3	CIN3	yes	negative	yes	15	no	0.6	1 and 2	2.2	4	6.2	0	0	0	1	3	4	positive	negative	positive	no	yes	no	no
420	43	no	2	yes	1.5	Leep	CIN3	CIN3	yes	negative	yes	12	no	4	3 and 4	1.5	2.5	4	0.4	0.6	1	0	0	0	positive	negative	negative	no	no	no	no
434	48	no	1	yes	1.2	Leep	CIN1	CIN1	no	negative	yes	48	no		1 and 2	0.8	1	1.8	0	0	0	0.6	1.2	1.8	negative	negative	negative	no	no	no	no
436	35	no	0	no	2	Leep	CIN2	CIN3	yes	negative	yes	42	no	0.8	1 and 2	0.4	0.6	1	0	0	0	1	4.5	5.5	negative	negative	positive	no	no	no	no
446	38	no	1	yes	1.5	Leep	CIN3	CIN3	no	negative	yes	37	no		1 and 2	0	0	0	0	0	0	1.2	4	5.2	negative	negative	negative	no	no	no	no
454	35	no	1	yes	2	CKC	CIN2	CIN3	yes	negative	yes	2	yes	2	3 and 4	1	1.2	2.2	0	0	0	0	0	0	positive	negative	negative	no	no	no	no
457	53	no	1	no	1.5	Leep	CIN3	CIN3	yes	negative	yes	1	yes	1	1 and 2	2	4	6	0	0	0	1.5	4	5.5	positive	negative	positive	no	yes	no	no
458	43	no	1	no	2	CKC	CIN3	CIN3	yes	negative	yes	42	yes	1	3 and 4	1.7	2.7	4.4	0	0	0	2	4	6	positive	negative	positive	no	yes	no	no
459	38	no	1	no	2	CKC	CIN3	CIN2	yes	negative	yes	4	yes	0.8	1 and 2	1	2	3	0.4	1	1.4	1	3	4	positive	negative	positive	no	yes	no	no
460	33	no	1	yes	2.5	CKC	CIN3	CIN1	no	negative	yes	18	yes		1 and 2	0	0	0	0	0	0	0	0	0	negative	negative	negative	no	no	no	no
462	36	no	1	yes	2	CKC	CIN3	CIN3	yes	negative	yes	12	yes	1	1 and 2	1	2.2	3.2	0	0	0	1	5	6	positive	negative	positive	no	yes	no	no
463	46	no	1	no	2	CKC	CIN3	CIN3	yes	negative	yes	15	yes	1	1 and 2	0.8	1.6	2.4	0.8	1	1.8	3	4	7	positive	negative	positive	no	yes	no	no
464	41	no	1	yes	1	CKC	CIN3	CIN3	yes	negative	yes	4	yes	3	3 and 4	0	0	0	0	0	0	0	0	0	negative	negative	negative	no	no	no	no
465	46	no	2	yes	2	CKC	CIN3	CIN3	no	negative	yes	37	yes		1 and 2	1.2	2	3.2	0	0	0	1.6	4.8	6.4	positive	negative	positive	no	yes	no	no
466	34	no	2	yes	2	CKC	CIN3	CIN3	yes	negative	yes	12	yes	0.6	1 and 2	2	2.2	4.2	0.8	2.2	3	1.6	3.4	5	positive	positive	positive	yes	yes	yes	yes
467	50	yes	2	yes	2.5	CKC	CIN3	CIN3	yes	negative	yes	22	yes	2	1 and 2	1	2.4	3.4	0	0	0	0	0	0	positive	negative	negative	no	no	no	no
468	34	no	1	yes	2.5	CKC	CIN3	CIN3	no	negative	yes	6	yes		1 and 2	0	0	0	0.6	1.2	1.8	0	0	0	negative	negative	negative	no	no	no	no
469	35	no	0	no	2	CKC	CIN2	normal	no	negative	yes	28	yes			0.2	0.4	0.6	0	0	0	0	0	0	negative	negative	negative	no	no	no	no
470	38	no	1	yes	2	CKC	CIN2	CIN2	no	negative	yes	18	yes		1 and 2	0	0	0	1.4	3.8	5.2	1	5	6	negative	positive	positive	no	no	yes	no
471	62	yes	3	no	1	Leep	CIN3	CIN3	yes	negative	yes	20	yes	0.7	1 and 2	0	0	0	0	0	0	0	0	0	negative	negative	negative	no	no	no	no
472	30	no	2	yes	2	CKC	CIN3	CIN3	yes	negative	yes	24	yes	0.6	1 and 2	2	4	6	0	0	0	2	4	6	positive	negative	positive	no	yes	no	no
474	34	no	1	yes	3	CKC	CIN3	CIN3	yes	negative	yes	3	yes	2.2	1 and 2	1.4	1.8	3.2	0.8	2.6	3.4	0.8	2.5	3.3	positive	positive	positive	yes	yes	yes	yes
475	29	no	2	yes	1	CKC	CIN3	CIN3	yes	negative	yes	6	yes	0.9	1 and 2	1	2.8	3.8	0	0	0	3	5	8	positive	negative	positive	no	yes	no	no
476	41	no	1	yes	1	Leep	CIN1	CIN1	no	negative	yes	18	yes		1 and 2	0.4	0.5	0.9	0	0	0	0.4	0.5	0.9	negative	negative	negative	no	no	no	no
477	31	no	0	yes	2	CKC	CIN2	CIN1	no	negative	yes	19	yes		1 and 2	0.8	1.2	2	0.2	0.4	0.6	1	2	3	positive	negative	positive	no	yes	no	no
479	24	no	0	yes	2.5	CKC	CIN3	CIN3	yes	negative	yes	5	yes	0.6	1 and 2	0.8	1.4	2.2	1	4	5	0.3	1.3	1.6	positive	positive	negative	yes	no	no	no
480	36	no	1	yes	2.5	CKC	CIN3	CIN3	yes	negative	yes	13	yes	4.2	3 and 4	1.6	2.3	3.9	0.4	0.6	1	1.6	2.3	3.9	positive	negative	positive	no	yes	no	no
481	40	no	1	yes	1.2	CKC	CIN3	CIN2	no	negative	no	18	yes		1 and 2	0	0	0	0.6	0.6	1.2	0	0	0	negative	negative	negative	no	no	no	no
482	42	no	1	yes	1.5	Leep	CIN2	CIN2	yes	negative	yes	22	yes	0.4	1 and 2	1.4	1.2	2.6	1	2.5	3.5	1	3	4	positive	positive	positive	yes	yes	yes	yes
484	31	no	1	yes	1.5	CKC	CIN3	CIN2	yes	negative	yes	2	yes	1.2	1 and 2	0.7	0.7	1.4	0	0	0	0	0	0	negative	negative	negative	no	no	no	no
486	43	no	1	no	1.5	Leep	CIN3	CIN3	yes	negative	no	18	yes	5	3 and 4	1.2	1.2	2.4	0	0	0	0	0	0	positive	negative	negative	no	no	no	no
488	42	no	1	yes	2.5	CKC	CIN3	CIN3	yes	negative	yes	13	yes	1.6	1 and 2	2.1	4	6.1	0	0	0	2	5	7	positive	positive	positive	yes	yes	yes	yes
490	44	no	1	yes	2	Leep	CIN3	CIN3	yes	negative	yes	16	yes	0.5	1 and 2	2	2.8	4.8	1.8	4.2	6	2	4	6	positive	positive	positive	yes	yes	yes	yes
491	31	no	0	yes	1.5	Leep	CIN2	normal	no	negative	yes	6	yes			0	0	0	0	0	0	2	3	5	negative	negative	positive	no	no	no	no
492	46	no	1	yes	1	Leep	CIN1	CIN1	no	negative	no	55	yes		1 and 2	0.4	0.4	0.8	0	0	0	0	0	0	negative	negative	negative	no	no	no	no
493	46	no	2	yes	1.5	Leep	CIN2	CIN2	yes	negative	yes	11	yes	2.2	1 and 2	0.4	0.6	1	0	0	0	3	5	8	negative	negative	positive	no	no	no	no
494	34	no	1	yes	2	CKC	CIN2	CIN3	yes	negative	yes	23	yes	3.5	3 and 4	1.7	1.1	2.8	1	2.8	3.8	2	5	7	positive	positive	positive	yes	yes	yes	yes
495	49	no	1	no	1.5	Leep	CIN1	CIN2	yes	negative	yes	1	yes	0.8	1 and 2	0	0	0	0	0	0	0	0	0	negative	negative	negative	no	no	no	no
496	42	no	1	no	1.5	Leep	CIN3	CIN1	no	negative	yes	37	yes		1 and 2	1	2.5	3.5	0.8	3	3.8	0	0	0	positive	positive	negative	yes	no	no	no
498	23	no	0	yes	1.5	Leep	CIN2	normal	no	negative	yes	8	yes			0.4	0.4	0.8	1	2.5	3.5	0	0	0	negative	positive	negative	no	no	no	no
500	32	no	0	no	1.5	Leep	CIN3	CIN3	yes	negative	yes	10	yes	2.2	1 and 2	1	1.2	2.2	0	0	0	1	4	5	positive	negative	positive	no	yes	no	no
501	49	no	1	no	1.5	CKC	CIN3	CIN3	no	negative	yes	5	yes		1 and 2	1.4	1.4	2.8	0	0	0	0	0	0	positive	negative	negative	no	no	no	no
502	35	no	1	yes	1.5	Leep	CIN2	CIN1	no	negative	yes	16	yes		1 and 2	0	0	0	0	0	0	1	2	3	negative	negative	positive	no	no	no	no
418	40	no	1	yes	1.2	Leep	CIN1	CIN3	yes	positive	yes	13	no	0.3	1 and 2	0.5	0.5	1	0.8	2	2.8	1	5	6	negative	positive	negative	no	no	no	no
456	35	no	1	yes	1.5	CKC	CIN3	CIN3	yes	positive	yes	30	yes	7.5	3 and 4	0.8	1.4	2.2	0	0	0	1	4	5	positive	negative	positive	no	yes	no	no
478	21	no	1	no	1	CKC	CIN2	CIN3	yes	positive	no	9	yes	0.2	1 and 2	1	2	3	0.2	0.2	0.4	1	2	3	positive	negative	positive	no	yes	no	no
483	40	no	1	no	1.5	Leep	CIN3	CIN3	yes	positive	yes	4	yes	0.8	1 and 2	1	1.8	2.8	0	0	0	0	0	0	positive	negative	positive	no	yes	no	no
485	33	no	2	yes	1.5	Leep	CIN3	CIN3	yes	positive	yes	4	yes	1.2	1 and 2	0.8	1.6	2.4	1	3	4	0	0	0	positive	positive	negative	yes	no	no	no
487	35	no	1	yes	2	CKC	CIN3	CIN3	yes	positive	yes	12	yes	3	1 and 2	0	0	0	0	0	0	0	0	0	negative	negative	negative	no	no	no	no
489	39	no	1	no	2	Leep	CIN3	CIN3	yes	positive	yes	5	yes	0.5	1 and 2	1	2.4	3.4	0	0	0	1	3	4	positive	negative	positive	no	yes	no	no
497	39	no	1	yes	1.5	Leep	CIN3	CIN3	yes	positive	yes	11	yes	2.4	1 and 2	1	1	2	0	0	0	0	0	0	positive	negative	positive	no	yes	no	no
499	57	yes	1	no	1.5	Leep	CIN2	CIN2	yes	positive	yes	5	yes	0.2	1 and 2	1	2	3	0.6	1	1.6	2	5	7	positive	negative	positive	no	yes	no	no
